# Supplementary material for: The Interplay between Age and Viral Status in EBV-Related Nasopharyngeal and HPV-Related Oropharyngeal Carcinoma Patients
Source: Cancers (Basel). 2022 Dec 14;14(24):6170. doi: 10.3390/cancers14246170 (PMC9777049; doi:10.3390/cancers14246170)
Supplement: Supplementary file 1 [file cancers-14-06170-s001.zip]

Archive with 1 entries (1 files):
- cancers-2071975-supplementary.pdf
